# Supplementary material for: A multi-omics dataset of heat-shock response in the yeast RNA binding protein Mip6
Source: Sci Data. 2020 Feb 27;7:69. doi: 10.1038/s41597-020-0412-z (PMC7046740; doi:10.1038/s41597-020-0412-z)
Supplement: Supplementary file 1 — Supplementary table S1 [file 41597_2020_412_MOESM1_ESM.xlsx]

## Sheet: Supplementary table S1
Supplementary table S1. Mapping figures for RNA-seq data
Sample	Initial paired reads	Reads mapped (%)	Number of counts
wt. 30.0.1	66682220	74.6293	21466463
wt.30.0.2	63366176	78.492	22869924
wt.30.0.3	53628632	77.436	19066937
wt. 30.0.4	59617868	72.8498	19932718
wt.39.20.1	58500036	79.6368	21116221
wt.39.20.2	64735258	78.2393	22801856
wt.39.20.3	64715136	80.2182	23072931
wt.39.20.4	54684482	74.2315	18801432
wt.39.120.1	55482598	79.7474	20520096
wt.39.120.2	60093782	74.6311	20578459
wt.39.120.3	63337458	77.8718	22354204
wt.39.120.4	60664162	75.8466	21112888
mip6.30.0.1	60484220	77.2821	21039998
mip6.30.0.2	56039198	70.054	17714355
mip6.30.0.3	52537964	69.7324	16975373
mip6.30.0.4	55524328	74.0471	18433765
mip6.39.20.1	60821730	73.5335	20957820
mip6.39.20.2	53510896	71.234	16574965
mip6.39.20.3	58754578	71.9775	19643938
mip6.39.20.4	39351434	65.2303	11509682
mip6.39.120.1	58140850	75.9998	20505134
mip6.39.120.2	60502516	73.9095	20359855
mip6.39.120.3	56858822	75.0687	19822557
mip6.39.120.4	53695842	73.4758	18215629
