# Supplementary material for: A multi-omics dataset of heat-shock response in the yeast RNA binding protein Mip6
Source: Sci Data. 2020 Feb 27;7:69. doi: 10.1038/s41597-020-0412-z (PMC7046740; doi:10.1038/s41597-020-0412-z)
Supplement: Supplementary file 2 — Supplementary table S2 [file 41597_2020_412_MOESM2_ESM.xlsx]

## Sheet: Supplementary table S2
Supplementary table S2. Mapping figures for ChIP-seq H4 data
Sample	Number of reads	Reads mapped	Adapters sequences (%)
wt.39.0	23940101	22974920	1.7
wt.39.0	23493049	22465250	2
wt.39.20	25436749	24230937	2.4
wt.39.120	25272067	24424541	1.26
mip6.39.0	22880835	22021533	1.6
mip6.39.120	22915698	22005196	1.98
mip6.39.120	24146315	20095000	13.83
mip6.39.20	22497934	21274940	3.15
wt.39.20	24818069	23387928	3.3
wt.39.120	28144993	27353806	0.64
wt.39.0	23019549	21982356	1.8
wt.39.20	24970493	24082167	1.01
mip6.39.120	23744032	21879503	5.4
mip6.39.0	25433470	21352000	13.01
mip6.39.20	25207707	23919378	2.63
mip6.39.0	26808349	25625781	2.98
wt.39.120	25543241	24546238	1.12
wt.39.20	22431504	21460280	1.75
wt.39.120	24304250	23467960	1.02
wt.39.0	23543112	22569994	1.52
mip6.39.20	23471961	21333457	3
mip6.39.20	18350287	17615616	0.36
mip6.39.0	23013483	5297779	57
mip6.39.120	19026182	18135590	1.02
