# Supplementary material for: A multi-omics dataset of heat-shock response in the yeast RNA binding protein Mip6
Source: Sci Data. 2020 Feb 27;7:69. doi: 10.1038/s41597-020-0412-z (PMC7046740; doi:10.1038/s41597-020-0412-z)
Supplement: Supplementary file 3 — Supplementary table S3 [file 41597_2020_412_MOESM3_ESM.xlsx]

## Sheet: Supplementary table S3
Supplementary table S3. Mapping figures for ChIP-seq H4K12Ac data
Sample	Number of reads	Reads mapped	Adapters sequences (%)
wt.39.0	18772232	17146224	2.9
wt.39.0	17878718	16619117	1.48
wt.39.20	20604891	19101617	2
wt.39.120	19742022	17917225	3.53
mip6.39.0	21918962	20467934	1.6
mip6.39.120	17962272	15736386	6
mip6.39.120	98563648	86616483	7.64
mip6.39.20	27918505	23614151	11.4
wt.39.120	24585725	22459863	4.85
wt.39.0	27944434	25762493	4.07
mip6.39.120	32201472	28898337	6.63
mip6.39.0	26270348	21863401	12.3
mip6.39.20	14249745	13054911	4.6
mip6.39.0	30040736	27508155	4.7
wt.39.120	30305301	28289228	2.9
wt.39.120	29031726	26674391	4.1
mip6.39.20	31515699	27435840	9
mip6.39.0	29958146	27630554	4.05
mip6.39.120	27241016	24946364	5
